# Supplementary material for: The Effects of the Mechanical Properties of Vascular Grafts and an Anisotropic Hyperelastic Aortic Model on Local Hemodynamics during Modified Blalock–Taussig Shunt Operation, Assessed Using FSI Simulation
Source: Materials (Basel). 2022 Apr 7;15(8):2719. doi: 10.3390/ma15082719 (PMC9026531; doi:10.3390/ma15082719)
Supplement: Supplementary file 1 [file materials-15-02719-s001.zip]

Archive with 1 entries (1 files):
- materials-1493831-supplementary.pdf
